# Supplementary material for: Postharvest Aging and Harvest Stage Shape the Bioactive Profile, Hypolipidemic Activity, and Gut Microbiota-Modulating Effects of Citrus Peel Extracts in High-Fat-Diet-Fed Mice
Source: Foods. 2026 Jul 12;15(14):2470. doi: 10.3390/foods15142470 (PMC13409513; doi:10.3390/foods15142470)
Supplement: Supplementary file 1 [file foods-15-02470-s001.zip]

Archive with 1 entries (1 files):
- foods-4383628-supplementary.pdf
